# Supplementary material for: Tight docking of membranes before fusion represents a metastable state with unique properties
Source: Nat Commun. 2021 Jun 14;12:3606. doi: 10.1038/s41467-021-23722-8 (PMC8203622; doi:10.1038/s41467-021-23722-8)
Supplement: Supplementary file 8 — Source Data [file 41467_2021_23722_MOESM8_ESM.xlsx]

## Sheet: Figure1b
Distance (µm)	synaptobrevin ∆84 - Oregon Green 488	lipids in SNARE acceptor membrane (DiD)
0	173.9	95
0.0852	171.9	90.4
0.1704	82	96
0.2556	90.1	92.4
0.3408	152.7	91.5
0.426	186.1	97.4
0.5112	251	143.4
0.5964	143.2	92.7
0.6816	136.6	92.2
0.7668	192.8	96.6
0.852	133.4	95.5
0.9372	182.1	91.8
1.0224	153.2	85.2
1.1076	174.9	88.4
1.1927	83	94.3
1.2779	188.2	88
1.3631	172.4	93.6
1.4483	192.9	89.5
1.5335	332.1	95
1.6187	329.2	89
1.7039	340.3	87.8
1.7891	329.1	102.1
1.8743	697.6	106.4
1.9595	645.1	87.7
2.0447	757.1	87.7
2.1299	943.4	93.3
2.2151	1357.8	92.8
2.3003	1805.2	99.8
2.3855	2863.3	161.1
2.4707	3437.8	117.9
2.5559	5755.1	151.9
2.6411	9370.7	144.2
2.7263	12368.1	171
2.8115	14069	236.5
2.8967	14062.5	207.5
2.9819	12313.1	140
3.0671	8507.3	153.1
3.1523	7184.8	128
3.2375	4977.7	90.8
3.3227	4110.1	92.7
3.4079	3495.8	93.8
3.4931	2942.8	110.2
3.5782	2811.4	89.8
3.6634	2290.9	90.5
3.7486	2777.4	125.2
3.8338	2338.5	95
3.919	2021.9	92.6
4.0042	1526.7	96.9
4.0894	1607.5	94.4
4.1746	1396.2	115.1
4.2598	1293.6	94.5
4.345	1557.9	88.5
4.4302	1480.8	112.2
4.5154	1233.2	92.1
4.6006	1279.3	92.6
4.6858	1045.3	92.6
4.771	1148.7	89.5
4.8562	988.4	95.7
4.9414	1012.2	102.9
5.0266	1041.1	82.4
5.1118	556.8	106.9
5.197	943.9	88.7
5.2822	1122.6	99.7
5.3674	748.9	87.1
5.4526	746.3	86.2
5.5378	612.7	95.3
5.623	709.8	94.2
5.7082	709.7	86.2
5.7934	676.1	95.5
5.8786	589.4	92.7
5.9637	513.6	88.5
6.0489	463.3	90.7
6.1341	629.9	89
6.2193	471.6	94.8
6.3045	557	83.4
6.3897	357.8	90.6
6.4749	431.6	89.3
6.5601	482.5	88.1
6.6453	650.2	92.6
6.7305	343.2	91.7
6.8157	414	113.5
6.9009	331.4	93.4
6.9861	607.7	91.9
7.0713	581.6	92.5
7.1565	406.6	90.6
7.2417	562.8	93.1
7.3269	432.2	101.7
7.4121	458.2	103.1
7.4973	379.7	93.3
7.5825	464	89.1
7.6677	335.8	93.2
7.7529	277.1	92.4
7.8381	449.4	96.3
7.9233	499.4	94.4
8.0085	299.3	87
8.0937	399.7	92.6
8.1789	408.3	91.2
8.2641	318	93.2
8.3492	380.9	94.5
8.4344	339.1	93.9
8.5196	374.6	94.4
8.6048	420.9	93.8
8.69	387.3	85.1
8.7752	425.2	88.6
8.8604	249.5	91.6
8.9456	564	90.1
9.0308	400.3	94.7
9.116	365.9	96.7
9.2012	483.4	89.1
9.2864	423.7	88
9.3716	288.3	90.2
9.4568	174	87.5
9.542	809.7	93.1
9.6272	322.8	91.9
9.7124	685.2	90.5
9.7976	720.2	105.9
9.8828	447.1	109.9
9.968	626.5	89.7
10.0532	395.3	107.8
10.1384	501.6	144.1
10.2236	633.8	103.2
10.3088	607.4	88.2
10.394	716.1	110.6
10.4792	498	148.6
10.5644	723.2	109.4
10.6496	668.2	130.3
10.7347	910.9	191.9
10.8199	412.7	152.5
10.9051	852.1	148.2
10.9903	536.4	218.4
11.0755	856.3	229.5
11.1607	563.7	271.6
11.2459	798.5	391.5
11.3311	1204.6	339.3
11.4163	1121.6	536.1
11.5015	854	411.2
11.5867	1079.2	437.7
11.6719	1032.6	676.9
11.7571	1425.9	913.4
11.8423	1384.8	804.9
11.9275	1376	1135.1
12.0127	1489	1459.1
12.0979	1614.9	1524.5
12.1831	1874.1	1841.4
12.2683	1959.9	1771.3
12.3535	2670.7	2363.6
12.4387	2888.4	3140
12.5239	3212	3769.6
12.6091	3735.7	3687.3
12.6943	5156.8	4286.2
12.7795	5166.1	5097.5
12.8647	8494.1	6886.5
12.9499	10248.5	8463.3
13.0351	12287.4	9815.7
13.1202	13806.4	11601.5
13.2054	20790.7	13356.7
13.2906	29630.8	16196.2
13.3758	34662	21225.1
13.461	34610	24987.3
13.5462	28545.1	24427.1
13.6314	18440.3	23014
13.7166	9030.2	20601.4
13.8018	5417.5	15285.6
13.887	3206	11057
13.9722	2400	9603.8
14.0574	1607.4	8221.7
14.1426	1181.2	7214
14.2278	712.4	6229.8
14.313	758.3	5954.2
14.3982	595.3	5640.5
14.4834	559.6	5274.8
14.5686	513.1	5350.7
14.6538	345.5	5223.8
14.739	488.4	4758.7
14.8242	319.9	4432.9
14.9094	241	4474.5
14.9946	305.7	5290.9
15.0798	255.8	4278.7
15.165	268.8	4546.5
15.2502	130.5	3895.8
15.3354	382.2	3955.4
15.4206	230	3915.8
15.5057	107.7	4157.8
15.5909	161.8	4656.7
15.6761	248.1	4637.1
15.7613	165.9	4950.1
15.8465	103.7	4610.9
15.9317	110	4370.7
16.0169	99.2	5437.6
16.1021	126.4	4861.3
16.1873	232	5304.5
16.2725	98.2	5212.4
16.3577	124.9	5295.3
16.4429	125.1	6177.9
16.5281	147.4	6060.7
16.6133	107.9	6450.4
16.6985	244.7	7769.1
16.7837	103.4	7724.3
16.8689	146.3	8407.3
16.9541	129.4	9788.8
17.0393	110.9	11173.8
17.1245	180.4	12889.6
17.2097	182.8	15531.7
17.2949	163.8	20050.9
17.3801	107.9	22131.7
17.4653	261.6	24193.1
17.5505	230.5	27746
17.6357	311.4	24850
17.7209	240	20555.3
17.8061	356.3	13671.1
17.8913	118.6	9772.8
17.9764	99.9	6858.3
18.0616	194.3	5812
18.1468	86.2	4798.7
18.232	156.7	3494.8
18.3172	81.4	2632.2
18.4024	78.7	2499.8
18.4876	79.7	1786
18.5728	92.3	1534.5
18.658	80.3	1020.2
18.7432	115.4	894.3
18.8284	78.9	1026.8
18.9136	77.9	806.9
18.9988	82	768.5
19.084	86.5	581.3
19.1692	79.6	451.6
19.2544	78.6	312.8
19.3396	166.4	348.5
19.4248	80.7	273.5
19.51	89.3	362.1
19.5952	79.9	247.5
19.6804	82.8	318.1
19.7656	83.4	196.4
19.8508	88.1	256.6
19.936	103.5	162.4

## Sheet: Figure1c
Distance (µm)	synaptobrevin ∆84 - Oregon Green 488	lipids in SNARE acceptor membrane (DiD)
0	0	0
0.1022	0	0
0.2045	0	0
0.3067	0	0
0.4089	2.444	4
0.5112	16.444	21.333
0.6134	28	49
0.7157	53.444	79.444
0.8179	87.667	91.222
0.9201	80.111	115.222
1.0224	78.667	115.556
1.1246	102.556	111.333
1.2268	84.111	120.111
1.3291	75.333	137.667
1.4313	75.111	156.444
1.5335	100.667	176.667
1.6358	92.778	174.556
1.738	82	199.889
1.8402	92.556	181
1.9425	110.667	179.556
2.0447	80.889	218.444
2.147	80.333	240.333
2.2492	89	241.333
2.3514	85.556	270.778
2.4537	106.111	324.333
2.5559	82.556	300.333
2.6581	89.333	318
2.7604	83.556	391.111
2.8626	94.889	438.333
2.9648	107.222	520.333
3.0671	97	570.778
3.1693	124	683.556
3.2715	115.111	817.333
3.3738	93.778	977.111
3.476	94.889	1201
3.5782	143.556	1593.67
3.6805	164.444	1983.44
3.7827	134.556	2477.56
3.885	118.889	2793.78
3.9872	152.444	3355.89
4.0894	129.222	4082.67
4.1917	173.889	5259.67
4.2939	265.222	6303.78
4.3961	254.444	6588.11
4.4984	194	6118
4.6006	212.444	5273.67
4.7028	158.333	4424.22
4.8051	199	3399
4.9073	213.222	2912
5.0096	203.333	2501.44
5.1118	184	2121
5.214	132.333	1850.22
5.3163	113.222	1614.67
5.4185	115.889	1343.89
5.5207	120.889	1169.89
5.623	112.111	1002.78
5.7252	77.111	993
5.8274	94.667	886.889
5.9297	120.222	808.222
6.0319	103.778	686.556
6.1341	79	628.111
6.2364	94.889	506.111
6.3386	99.778	526.222
6.4408	80.778	484.778
6.5431	77.556	410.556
6.6453	92.333	432.889
6.7476	84.778	390.222
6.8498	75	396.222
6.952	108.667	406
7.0543	72	369.111
7.1565	106.778	338.889
7.2587	106	343
7.361	76.556	343.333
7.4632	107	315.778
7.5654	101.111	300.667
7.6677	92.333	252
7.7699	87.667	298.444
7.8721	107.889	344
7.9744	90.111	253.556
8.0766	91.556	318.778
8.1789	106.778	325.222
8.2811	71.222	250.111
8.3833	96.667	280.444
8.4856	99.667	292.778
8.5878	96.667	208
8.69	85.333	242.889
8.7923	90.556	243.778
8.8945	77.111	242.333
8.9967	131.667	255.667
9.099	105	230
9.2012	87.333	250.333
9.3034	92.444	244.333
9.4057	63.222	226.333
9.5079	95.333	206.889
9.6102	100.889	229.778
9.7124	103.556	223.222
9.8146	90	205.667
9.9169	73.222	232
10.0191	149.889	263.778
10.1213	94.778	204.111
10.2236	85.889	214.333
10.3258	128	247.778
10.428	82.111	191.333
10.5303	82.556	190.333
10.6325	81	206.222
10.7347	85.111	235.444
10.837	84.667	239.333
10.9392	104.778	213.222
11.0415	76.222	245
11.1437	98.778	168.333
11.2459	90.889	208.222
11.3482	97.667	234.222
11.4504	90.333	204.111
11.5526	111.889	190.778
11.6549	89.111	214.222
11.7571	69.111	223.667
11.8593	73.111	234.333
11.9616	80.222	216.667
12.0638	130.556	232.556
12.166	78.778	226.222
12.2683	101.778	222.222
12.3705	82.222	215.222
12.4728	105.778	237.889
12.575	97.333	237.333
12.6772	77.667	223.111
12.7795	91.778	215.222
12.8817	74.111	221.222
12.9839	78.333	206.444
13.0862	91.222	249.667
13.1884	80.778	232.667
13.2906	80.889	234.889
13.3929	142.889	240.889
13.4951	80.778	231.444
13.5974	88.222	239.222
13.6996	90.333	236.333
13.8018	102.444	239.556
13.9041	103.444	266.444
14.0063	75	242.556
14.1085	86.333	268.889
14.2108	88.778	238.444
14.313	98.444	282.111
14.4152	86.778	268.667
14.5175	97.111	244.667
14.6197	82.222	277.778
14.7219	116	284.556
14.8242	100.333	262.444
14.9264	89.667	304.222
15.0287	105.889	264.444
15.1309	106.889	269.667
15.2331	100	300.333
15.3354	94.556	264.111
15.4376	93.222	292.778
15.5398	103	317
15.6421	129	376.778
15.7443	121.222	360.778
15.8465	116.889	373.444
15.9488	152.778	399.222
16.051	103.889	390.222
16.1532	155.778	422.778
16.2555	177.222	467.778
16.3577	215.667	525.444
16.4599	283	521
16.5622	401.222	583.444
16.6644	678.556	730.444
16.7667	933.333	793.333
16.8689	1065.44	974.444
16.9711	1119.33	1288.78
17.0734	1343	1559
17.1756	1434.78	2212.11
17.2778	1778.22	3168.89
17.3801	2180.11	4720.89
17.4823	2660.67	6248
17.5845	2918.22	7727.22
17.6868	2272.22	7776.11
17.789	2030.56	6472.11
17.8913	1548	4625
17.9935	1242.11	2997.33
18.0957	960.333	2534.33
18.198	708.667	1885.56
18.3002	740.333	1531.44
18.4024	640.444	1231.33
18.5047	535.889	928.667
18.6069	517.333	813.667
18.7091	536.556	695
18.8114	616.889	547.667
18.9136	481.778	476.444
19.0158	372	362.889
19.1181	442.111	396.444
19.2203	494.667	355.444
19.3225	450	279.778
19.4248	526.333	315.222
19.527	473.556	297.667
19.6293	428.667	282.333
19.7315	341.444	238.556
19.8337	455.444	237.556
19.936	402.444	207.556
20.0382	491.222	205.444
20.1404	482.444	223.667
20.2427	490.889	179.667
20.3449	412.556	186.889
20.4471	513.556	163.556
20.5494	541.667	152.556
20.6516	489.667	144.111
20.7539	539.222	139.889
20.8561	559.222	128.667
20.9583	585.667	131.778
21.0606	609.889	144.778
21.1628	647.111	109.111
21.265	535.556	128.556
21.3673	684.667	120.111
21.4695	553.889	107.889
21.5717	692.778	127
21.674	510.111	121.444
21.7762	624.333	105.333
21.8784	643.889	102.111
21.9807	639.222	103.667
22.0829	764.667	102.889
22.1852	765.778	91.556
22.2874	689.444	93
22.3896	767.778	90.222
22.4919	1121	87.667
22.5941	1202.89	93.111
22.6963	1510.33	91.778
22.7986	1447.67	89.667
22.9008	2067.67	103.444
23.003	2252.56	107.111
23.1053	2876	91
23.2075	3693.33	100.111
23.3097	4739.22	98.556
23.412	5983.33	96.111
23.5142	7108.89	106.667
23.6164	7957.33	119.111
23.7187	6680.56	102.778
23.8209	4081.22	96.778
23.9232	2220.67	79.444
24.0254	1684.56	81.667
24.1276	1090.11	81.889
24.2299	579.333	79.667
24.3321	408.778	82.444
24.4343	284.556	81.111
24.5366	258.333	83.778
24.6388	113.222	85.889
24.741	157	82.667
24.8433	188.444	76.556
24.9455	153.222	79.778
25.0478	110.889	76
25.15	97.333	81.111
25.2522	115.222	77.333
25.3545	99.667	72
25.4567	114.556	79.667
25.5589	117.667	76.778
25.6612	89.556	73.444
25.7634	91.222	72.556
25.8656	89	75
25.9679	129.222	76.444
26.0701	104.444	75.222
26.1723	136	77.333
26.2746	108.778	69.778
26.3768	82.778	76.889
26.479	84.667	53.667
26.5813	59.444	47.778
26.6835	30	30.222
26.7858	18.778	18.444
26.888	2	2
26.9902	0	0
27.0925	0	0
27.1947	0	0
27.2969	0	0
27.3992	0	0
27.5014	0	0
27.6036	0	0

## Sheet: Figure2c
	Docked Vesicles	Docked Vesicles	Docked Vesicles	Docked Vesicles
			%	%
	Loose docking	Tight docking	Loose docking	Tight docking			Total number of interfaces
EDTA	28	14	67	33			42
Ca 0.1mM	11	9	55	45			20
Ca 0.5mM	14	30	32	68			44
Ca 1mM	2	26	7.1	93			28
Mg 0.5mM + EGTA 1mM	5	17	23	77			22
Mg 0.5mM	4	16	20	80			20
PIP2 EDTA	40	9	82	18			49
PIP2 Ca 0.1mM	32	17	65	35			49
PIP2 Ca 0.5mM	17	23	43	57			40
PIP2 Ca 1mM	5	25	17	83			30
PIP2 Mg 0.5mM + EGTA 1mM	9	9	50	50			18
PIP2 Mg 0.5mM	6	11	35	65			17

## Sheet: Figure2d
Loose											Tight
Distance (µm)	synaptobrevin ∆84 - Oregon Green 488	TMR-PS									Distance (µm)	synaptobrevin ∆84 - Oregon Green 488	TMR-PS
0	103.2	32.6									0	94.9152	55.219
0.0958	132.2	66.6									0.0953	49.6032	127.885
0.1917	157.2	78.6									0.1906	46.2754	23.6755
0.2875	216.8	178.4									0.2859	46.73	166.8
0.3834	301.4	376.8									0.3812	57.4463	82.7058
0.4792	325.6	432.4									0.4765	97.5295	85.9342
0.5751	357.6	369									0.5718	57.2644	256.544
0.6709	451	327									0.6671	48.066	243.378
0.7668	728.4	746.6									0.7624	54.2612	246.32
0.8626	1232.2	982									0.8577	82.7468	103.66
0.9585	1720.8	1015.6									0.953	73.6618	104.364
1.0543	2311.4	755.8									1.0483	48.3482	125.638
1.1502	3291.2	1220.2									1.1437	46.6093	467.53
1.246	4860.8	1587									1.239	67.1448	262.034
1.3418	5993.2	1750.8									1.3343	98.6547	269.999
1.4377	5720	1170.6									1.4296	65.9892	348.709
1.5335	4251.6	948.2									1.5249	60.8276	296.67
1.6294	2942.4	590.8									1.6202	67.9863	247.493
1.7252	2244.6	355.2									1.7155	57.0449	634.648
1.8211	1934.8	326.4									1.8108	71.2717	388.548
1.9169	1599	382									1.9061	80.4085	618.455
2.0128	1409.6	471.6									2.0014	104.925	744.919
2.1086	1230.8	252.8									2.0967	141.49	738.653
2.2045	1139	121.6									2.192	134.548	538.302
2.3003	992.2	98.4									2.2873	132.208	790.901
2.3961	906	169.6									2.3826	239.56	797.728
2.492	881	267.2									2.4779	431.436	1195.22
2.5878	811.2	211.8									2.5732	483.569	2026.48
2.6837	662.6	172.8									2.6685	370.376	2630.57
2.7795	588.2	117									2.7638	311.861	2532.14
2.8754	588	80.6									2.8591	444.137	2684.15
2.9712	611.6	80									2.9544	740.554	2576.23
3.0671	584	96.4									3.0497	747.695	2586.07
3.1629	538.6	255.6									3.145	752.313	3302.23
3.2588	500.6	484									3.2404	904.726	3558.4
3.3546	477.4	554.8									3.3357	917.162	4730.37
3.4505	586.8	402.8									3.431	833.008	3364.09
3.5463	625	188.2									3.5263	659.317	2522.18
3.6421	585.6	203.8									3.6216	434.475	1553.32
3.738	511.4	247.6									3.7169	549.765	1562.6
3.8338	492.4	298.2									3.8122	221.403	1199.54
3.9297	543.4	285.8									3.9075	215.654	929.74
4.0255	519	255.4									4.0028	184.612	914.686
4.1214	528.2	169									4.0981	286.7	384.019
4.2172	491.6	164.2									4.1934	74.7035	704.731
4.3131	504.6	343									4.2887	91.9888	637.275
4.4089	515.4	500									4.384	176.719	486.058
4.5048	538.8	483									4.4793	217.474	325.236
4.6006	479	214									4.5746	223.85	414.363
4.6965	391.4	251.8									4.6699	236.329	568.212
4.7923	344	482									4.7652	110.79	398.833
4.8881	442.4	800									4.8605	146.391	444.519
4.984	502.6	1021.2									4.9558	106.438	511.101
5.0798	601.2	925									5.0511	152.524	654.446
5.1757	704.6	1032.6									5.1464	82.1617	307.573
5.2715	832.4	1480									5.2417	125.013	205.123
5.3674	866.2	2463.2									5.3371	45.2247	390.602
5.4632	940	3489.6									5.4324	93.8677	549.4
5.5591	1167.8	4308.4									5.5277	167.821	275.345
5.6549	1548.2	5337.4									5.623	73.716	127.108
5.7508	2007.2	6941.2									5.7183	127.434	70.7878
5.8466	2572.8	9045.6									5.8136	53.8632	102.217
5.9425	3677.8	13001.4									5.9089	56.3402	254.22
6.0383	5718.2	18762									6.0042	86.0405	274.992
6.1341	7410.8	24528.4									6.0995	117.638	170.538
6.23	7178.2	25868.4									6.1948	80.1095	337.825
6.3258	5477.4	21903									6.2901	52.1957	194.533
6.4217	3907	16364									6.3854	143.069	186.615
6.5175	3007	12594.6									6.4807	57.9322	185.238
6.6134	2410.4	9023.2									6.576	56.1935	174.312
6.7092	1874.2	5976.6									6.6713	64.2026	205.812
6.8051	1475	3978									6.7666	91.1717	140.839
6.9009	1130.6	3001.4									6.8619	72.3768	473.846
6.9968	744.2	2693.6									6.9572	78.7081	256.23
7.0926	496.6	2414.2									7.0525	57.7183	56.2236
7.1884	336.8	2263.6									7.1478	51.2471	166.064
7.2843	295.8	1840.4									7.2431	49.1209	162.096
7.3801	263.8	1345									7.3384	57.5418	222.079
7.476	227.6	1069.8									7.4337	97.0119	418.264
7.5718	193.8	947.2									7.5291	136.763	151.71
7.6677	150.2	1140									7.6244	77.587	60.7272
7.7635	119.4	1137									7.7197	89.0943	176.35
7.8594	126	1327.4									7.815	160.747	154.206
7.9552	119.6	1330									7.9103	101.77	98.4545
8.0511	102.4	1230.4									8.0056	59.1506	161.696
8.1469	82	1207.6									8.1009	93.4333	130.961
8.2428	68	1742.6									8.1962	59.7721	103.019
8.3386	74.8	2220.4									8.2915	47.4734	263.774
8.4344	92.8	2373.6									8.3868	46.8922	67.7253
8.5303	113.6	1885.8									8.4821	70.6044	105.612
8.6261	124	1503.4									8.5774	106.308	139.094
8.722	137.4	1592									8.6727	89.7815	122.708
8.8178	147	1660.4									8.768	138.252	155.01
8.9137	119.6	1640.4									8.8633	111.43	24.6293
9.0095	120.4	1674.8									8.9586	69.6616	70.1314
9.1054	124.4	2458.4									9.0539	47.5112	249.228
9.2012	146.2	3764.6									9.1492	48.505	321.574
9.2971	184.2	4799.8									9.2445	50.3411	143.03
9.3929	237.8	5128.6									9.3398	46.3605	297.354
9.4888	302.4	5481.6									9.4351	48.6991	107.579
9.5846	427.4	5649.2									9.5304	46.2164	178.578
9.6804	416.8	6167.6									9.6258	44.9336	294.537
9.7763	297.4	5918.8									9.7211	43.9669	122.339
9.8721	152.8	5466.8									9.8164	47.4037	292.724
9.968	211.2	5712.6									9.9117	55.5798	108.476
10.0638	297.4	6943.4									10.007	109.544	68.047
10.1597	312.4	7339.2									10.1023	58.0011	155.038
10.2555	324.2	7267.8									10.1976	78.1364	274.345
10.3514	354.2	7927.6									10.2929	55.7152	291.938
10.4472	456.2	9808.8									10.3882	45.2735	176.328
10.5431	496	11357.8									10.4835	45.9001	20.7458
10.6389	599.4	12805									10.5788	49.1262	112.32
10.7348	794.6	15540.8									10.6741	47.342	149.923
10.8306	976.4	16142.6									10.7694	47.4614	140.181
10.9264	803	13275.6									10.8647	100.667	260.237
11.0223	515.2	8614.8									10.96	144.187	209.073
11.1181	261.2	5153.6									11.0553	99.1127	304.505
11.214	164.4	3218.4									11.1506	66.7976	212.199
11.3098	106.8	1970									11.2459	62.8527	238.191
11.4057	84.4	874									11.3412	90.9435	199.491
11.5015	76	495.6									11.4365	134.722	134.4
11.5974	71	369									11.5318	58.0984	420.063
11.6932	63.2	310.8									11.6271	46.3248	160.048
11.7891	53.2	112.2									11.7225	49.9927	283.902
11.8849	55.6	34.2									11.8178	61.3485	285.157
11.9807	60.2	108.6									11.9131	101.35	253.522
12.0766	67.8	200									12.0084	125.987	139.378
12.1724	66.6	206.6									12.1037	58.7021	176.646
12.2683	61.6	118.6									12.199	45.2183	251.705
12.3641	55.4	60.4									12.2943	60.7414	148.537
12.46	57.4	46.6									12.3896	76.5667	101.937
											12.4849	148.966	162.835
											12.5802	73.8583	453.99
											12.6755	47.603	645.05
											12.7708	48.9566	213.367
											12.8661	100.698	83.1784
											12.9614	114.193	280.832
											13.0567	189.797	191.289
											13.152	58.1043	333.351
											13.2473	75.6531	398.678
											13.3426	95.9642	336.024
											13.4379	118.01	416.006
											13.5332	106.017	464.122
											13.6285	115.521	317.463
											13.7238	227.511	466.475
											13.8191	109.83	109.231
											13.9145	145.884	363.927
											14.0098	250.967	291.899
											14.1051	294.115	506.483
											14.2004	418.655	301.265
											14.2957	253.18	274.702
											14.391	179.49	355.753
											14.4863	265.73	265.724
											14.5816	243.185	165.344
											14.6769	535.905	386.157
											14.7722	515.514	546.186
											14.8675	652.527	541.196
											14.9628	811.629	324.966
											15.0581	728.241	976.679
											15.1534	1072.54	1514.74
											15.2487	1638.91	1889.7
											15.344	2586.55	1590
											15.4393	3034.72	1536.42
											15.5346	4137.1	1622.54
											15.6299	4818.77	1501.54
											15.7252	4374.84	1773.03
											15.8205	4157.03	1699.45
											15.9158	4311.09	1557.2
											16.0112	4338.88	1605.82
											16.1065	4143.35	1030.95
											16.2018	3981.3	1421.67
											16.2971	3058.47	1462.69
											16.3924	3055.82	1317.27
											16.4877	3184.81	977.377
											16.583	2763.73	492.059
											16.6783	2283.97	1307.38
											16.7736	2165.92	1194.01
											16.8689	1904.9	635.463
											16.9642	1809.37	941.028
											17.0595	1531.23	732.498
											17.1548	1388.9	482.53
											17.2501	1723.09	531.256
											17.3454	1426.78	573.975
											17.4407	1113.31	527.296
											17.536	1125.41	478.254
											17.6313	1207.99	519.25
											17.7266	1049.86	502.989
											17.8219	1251.55	603.351
											17.9172	1122.29	633.154
											18.0125	1115.43	141.603
											18.1079	768.343	240.239
											18.2032	818.234	510.089
											18.2985	655.269	557.631
											18.3938	903.247	249.076
											18.4891	869.28	442.943
											18.5844	514.448	392.22
											18.6797	793.832	279.158
											18.775	729.969	295.776
											18.8703	758.189	176.82
											18.9656	633.427	381.363
											19.0609	721.67	319.593
											19.1562	467.094	221.961
											19.2515	496.927	352.582
											19.3468	379.763	390.78
											19.4421	400.259	126.175
											19.5374	600.456	250.26
											19.6327	520.478	81.2245
											19.728	713.789	221.514
											19.8233	735.316	354.281
											19.9186	720.359	227.981
											20.0139	641.691	157.821
											20.1092	715.14	267.737
											20.2045	560.042	84.7239
											20.2999	593.415	90.6979
											20.3952	501.82	87.4241
											20.4905	593.329	76.3926
											20.5858	618.497	60.2141
											20.6811	657.106	152.769
											20.7764	520.134	212.138
											20.8717	785.258	40.856
											20.967	905.448	28.5784
											21.0623	794.737	55.7984
											21.1576	591.754	57.4374
											21.2529	633.656	49.0813
											21.3482	850.164	37.2587
											21.4435	641.839	33.3932
											21.5388	500.817	25.5717
											21.6341	920.233	22.4075
											21.7294	966.145	82.6186
											21.8247	1107.95	136.805
											21.92	1158.78	24.1522
											22.0153	929.339	27.2593
											22.1106	730.969	163.578
											22.2059	970.241	27.9444
											22.3012	1665.45	50.4296
											22.3966	1216.82	44.808
											22.4919	1106.38	80.5229
											22.5872	1073.43	69.1815
											22.6825	876.664	202.335
											22.7778	1114.96	36.3543
											22.8731	1240.2	21.9481
											22.9684	1388.29	20.6619
											23.0637	1628.26	47.0695
											23.159	1247.08	66.5366
											23.2543	993.739	19.64
											23.3496	1294.75	39.692
											23.4449	1709.26	51.5242
											23.5402	2563.16	98.9918
											23.6355	2982.97	130.286
											23.7308	2256.06	74.7949
											23.8261	2194.91	35.4827
											23.9214	2391.99	100.51
											24.0167	2906.48	99.1148
											24.112	3297.99	153.06
											24.2073	3460.83	131.714
											24.3026	3381.8	26.2617
											24.3979	3174.33	91.3626
											24.4933	3670.05	91.8598
											24.5886	3480.2	62.4683
											24.6839	3145.46	80.6518
											24.7792	1963.27	141.027
											24.8745	1584.39	263.401
											24.9698	1681.46	106.262
											25.0651	969.899	18.0848
											25.1604	572.832	53.8938
											25.2557	472.409	98.9051
											25.351	464.294	20.9806
											25.4463	365.557	260.712
											25.5416	302.495	71.4249
											25.6369	172.898	19.1056
											25.7322	134.649	18.8795

## Sheet: Figure2e
Loose										Tight
Distance (µm)	synaptobrevin ∆84 - Oregon Green 488	TMR-PI(4,5)P2								Distance (µm)	synaptobrevin ∆84 - Oregon Green 488	TMR-PI(4,5)P2
0	95.2976	81.3998								0	89.625	304.68
0.0852	90.7932	72.9856								0.0852	102.447	274.951
0.1704	73.8354	145.435								0.1704	112.968	322.932
0.2556	76.4781	251.855								0.2556	118.834	423.162
0.3408	83.3493	180.298								0.3408	110.317	373.992
0.426	118.378	361.132								0.426	126.367	503.517
0.5112	92.6273	153.202								0.5112	105.211	495.146
0.5964	77.871	162.575								0.5964	99.4116	503.617
0.6816	99.9826	311.122								0.6816	111.235	475.665
0.7668	73.3657	293.42								0.7668	108.355	750.924
0.852	83.3233	200.591								0.852	101.922	829.427
0.9372	131.765	300.634								0.9372	121.216	762.137
1.0224	97.2203	543.359								1.0224	147.945	862.372
1.1076	84.8255	431.986								1.1076	115.787	780.461
1.1927	75.2219	316.95								1.1927	101.705	1043.02
1.2779	98.7711	455.826								1.2779	126.067	1402.06
1.3631	90.1942	310.729								1.3631	135.551	1653.39
1.4483	176.966	348.617								1.4483	148.588	1518.38
1.5335	105.606	605.13								1.5335	207.233	2191.2
1.6187	98.5016	601.63								1.6187	206.183	2477.57
1.7039	133.965	307.882								1.7039	207.736	2938.71
1.7891	98.6779	344.795								1.7891	334.163	3852.73
1.8743	99.621	513.84								1.8743	347.23	5519.34
1.9595	102.057	596.366								1.9595	334.204	6330.61
2.0447	195.662	924.962								2.0447	369.786	7747.29
2.1299	221.584	688.904								2.1299	399.833	10652.2
2.2151	174.472	890.987								2.2151	515.969	14657.1
2.3003	185.453	1202.9								2.3003	507.48	17414.1
2.3855	200.139	1176.74								2.3855	755.489	17026.3
2.4707	269.56	1506.8								2.4707	639.486	13669.8
2.5559	168.636	2385.94								2.5559	595.664	10632.5
2.6411	139.434	1976.04								2.6411	548.002	7548.73
2.7263	156.874	2492.85								2.7263	560.741	5731.55
2.8115	222.149	3601.33								2.8115	498.378	4068.44
2.8967	279.395	5166.31								2.8967	483.818	3447.37
2.9819	339.03	5044.34								2.9819	414.541	2729.15
3.0671	624.056	6762.29								3.0671	296.461	2137.95
3.1523	685.915	9497.34								3.1523	278.375	2128.43
3.2375	768.161	12096.4								3.2375	223.424	1555.32
3.3227	865.578	12147.8								3.3227	195.085	1380.22
3.4079	744.681	11885								3.4079	163.378	1383.13
3.4931	668.997	10029.7								3.4931	173.921	1069.91
3.5782	582.155	7853.9								3.5782	191.097	1019.51
3.6634	389.476	5005.61								3.6634	199.554	1055.69
3.7486	498.491	4126.94								3.7486	137.313	816.652
3.8338	340.588	3529.06								3.8338	162.448	810.879
3.919	425.803	2100.06								3.919	168.663	730.208
4.0042	220.567	2005.19								4.0042	121.251	632.845
4.0894	330.442	1419.93								4.0894	130.365	637.858
4.1746	238.256	1303.96								4.1746	142.253	710.81
4.2598	165.12	1546.7								4.2598	141.647	599
4.345	123.368	917.964								4.345	120.912	639.667
4.4302	111.297	819.965								4.4302	104.891	650.854
4.5154	153.112	734.852								4.5154	107.938	420.375
4.6006	215.761	578.313								4.6006	101.35	577.978
4.6858	142.185	559.441								4.6858	118.839	539.284
4.771	132.534	453.062								4.771	123.632	550.607
4.8562	89.7601	483.984								4.8562	136.475	405.056
4.9414	82.3484	502.812								4.9414	106.679	523.484
5.0266	90.806	535.25								5.0266	99.0384	422.406
5.1118	132.745	585.336								5.1118	107.244	468.309
5.197	130.648	360.292								5.197	98.2682	377.624
5.2822	117.574	249.205								5.2822	115.997	375.175
5.3674	165.501	284.778								5.3674	109.154	509.273
5.4526	125.889	260.887								5.4526	100.389	487.251
5.5378	84.1217	364.374								5.5378	140.337	487.23
5.623	99.1594	504.257								5.623	100.433	379.892
5.7082	167.313	470.576								5.7082	111.936	358.623
5.7934	138.197	401.168								5.7934	107.295	377.938
5.8786	104.026	199.678								5.8786	115.1	408.502
5.9637	94.2908	205.242								5.9637	118.855	379.834
6.0489	118.736	366.125								6.0489	120.865	335.642
6.1341	211.622	330.648								6.1341	121.501	409.005
6.2193	129.284	135.227								6.2193	118.574	393.952
6.3045	118.881	188.303								6.3045	126.89	397.726
6.3897	135.968	210.866								6.3897	94.024	338.791
6.4749	187.027	190.763								6.4749	105.681	401.757
6.5601	99.1626	152.486								6.5601	102.164	436.842
6.6453	139.242	323.17								6.6453	107.89	428.674
6.7305	219.926	214.395								6.7305	116.235	379.57
6.8157	184.74	293.288								6.8157	119.874	433.798
6.9009	114.676	148.138								6.9009	116	337.469
6.9861	76.4292	210.681								6.9861	143.669	361.622
7.0713	84.8585	162.211								7.0713	102.085	344.693
7.1565	82.4331	310.703								7.1565	105.731	339.805
7.2417	72.1991	138.738								7.2417	128.22	370.633
7.3269	117.027	180.291								7.3269	93.8751	339.96
7.4121	92.2258	128.829								7.4121	113.809	293.522
7.4973	129.332	275.212								7.4973	106.888	261.934
7.5825	102.415	226.832								7.5825	110.704	309.385
7.6677	108.338	283.604								7.6677	105.507	243.546
7.7529	98.7569	165.521								7.7529	105.148	309.812
7.8381	78.1272	263.234								7.8381	93.4138	296.37
7.9233	120.645	200.046								7.9233	102.961	323.587
8.0085	78.7519	190.826								8.0085	105.411	345.99
8.0937	75.0712	244.686								8.0937	100.368	292.321
8.1789	75.1635	284.969								8.1789	115.476	261.055
8.2641	202.215	411.136								8.2641	110.861	276.39
8.3492	175.245	297.581								8.3492	112.438	235.144
8.4344	155.809	341.762								8.4344	126.877	220.927
8.5196	134.36	257.021								8.5196	100.784	191.677
8.6048	89.6601	273.729								8.6048	92.0372	236.144
8.69	148.749	305.876								8.69	101.88	209.785
8.7752	152.814	133.306								8.7752	92.0103	253.033
8.8604	126.974	150.859								8.8604	91.6578	270.943
8.9456	125.349	221.61								8.9456	89.3495	197.51
9.0308	103.374	74.1849								9.0308	86.5366	171.723
9.116	105.434	281.343								9.116	97.3722	227.001
9.2012	142.06	211.319								9.2012	112.529	301.418
9.2864	166.353	280.296								9.2864	138.074	306.473
9.3716	154.352	205.997								9.3716	93.5481	268.878
9.4568	115.347	280.28								9.4568	95.9938	212.995
9.542	116.75	214.01								9.542	104.6	212.201
9.6272	146.886	244.984								9.6272	109.183	264.543
9.7124	116.857	176.936								9.7124	131.501	233.852
9.7976	97.9576	238.753								9.7976	127.533	216.118
9.8828	99.4095	284.405								9.8828	89.6475	273.465
9.968	101.004	121.337								9.968	85.9133	249.167
10.0532	185.806	112.492								10.0532	103.935	226.334
10.1384	116.709	261.111								10.1384	94.4537	275.621
10.2236	124.642	227.573								10.2236	115.364	318.38
10.3088	160.696	339.846								10.3088	118.432	231.684
10.394	167.891	250.822								10.394	99.5608	190.98
10.4792	166.138	391.381								10.4792	124.435	228.514
10.5644	176.702	245.451								10.5644	119.911	208.044
10.6496	164.26	462.865								10.6496	101.067	177.946
10.7347	200.22	278.251								10.7347	122.059	225.134
10.8199	134.466	219.033								10.8199	123.803	285.086
10.9051	130.795	217.826								10.9051	113.565	298.564
10.9903	291.471	423.827								10.9903	97.2486	222.537
11.0755	200.145	495.739								11.0755	89.9888	175.836
11.1607	152.007	348.63								11.1607	97.7114	272.722
11.2459	187.213	150.117								11.2459	103.42	270.632
11.3311	156.331	240.125								11.3311	120.184	253.526
11.4163	206.993	238.756								11.4163	107.131	285.017
11.5015	214.636	259.644								11.5015	134.497	297.613
11.5867	194.517	391.89								11.5867	115.935	238.858
11.6719	257.368	195.04								11.6719	102.021	276.647
11.7571	270.893	402.743								11.7571	108.188	366.499
11.8423	186.754	389.167								11.8423	141.513	339.582
11.9275	177.27	445.917								11.9275	112.803	303.889
12.0127	225.034	456.638								12.0127	114.174	282.39
12.0979	320.587	464.335								12.0979	104.36	299.683
12.1831	395.578	316.767								12.1831	99.0526	247.299
12.2683	273.538	200.263								12.2683	124.326	221.771
12.3535	197.822	199.689								12.3535	123.936	299.744
12.4387	243.209	327.714								12.4387	115.149	255.612
12.5239	209.498	320.42								12.5239	110.975	273.482
12.6091	266.974	252.294								12.6091	120.696	293.668
12.6943	365.94	324.442								12.6943	131.606	399.031
12.7795	313.823	333.392								12.7795	111.122	332.657
12.8647	323.196	325.624								12.8647	125.475	281.254
12.9499	244.896	235.91								12.9499	126.568	259.817
13.0351	357.552	401.386								13.0351	127.844	281.105
13.1202	243.472	312.512								13.1202	140.427	294.978
13.2054	456.749	489.219								13.2054	157.48	333.192
13.2906	527.465	503.95								13.2906	151.489	394.603
13.3758	577.953	525.433								13.3758	157.038	377.663
13.461	572.334	440.467								13.461	179.023	332.967
13.5462	717.331	436.007								13.5462	203.385	396.264
13.6314	688.649	589.045								13.6314	183.627	364.936
13.7166	490.011	726.735								13.7166	154.968	362.116
13.8018	563.586	723.135								13.8018	159.986	323.494
13.887	954.571	710.466								13.887	180.135	393.546
13.9722	881.782	789.865								13.9722	152.102	389.769
14.0574	969.341	486.312								14.0574	239.942	353.598
14.1426	799.724	569.972								14.1426	178.611	355.268
14.2278	1009.92	924.04								14.2278	165.387	346.347
14.313	1005.24	995.361								14.313	148.528	447.817
14.3982	1090.5	1160.26								14.3982	211.511	333.502
14.4834	1197.68	1882.71								14.4834	211.726	402.464
14.5686	1804.17	1233.57								14.5686	194.266	409.172
14.6538	1511.36	1230.72								14.6538	241.498	391.369
14.739	1760.98	1996.93								14.739	225.147	489.983
14.8242	1901.59	2190.68								14.8242	265.372	443.953
14.9094	2372.72	2080.35								14.9094	307.114	512.069
14.9946	3026.91	2842.42								14.9946	362.16	560.569
15.0798	3524.52	3427.45								15.0798	411.473	606.354
15.165	4692.07	3371.65								15.165	408.875	725.268
15.2502	4918.69	4467.46								15.2502	456.178	731.391
15.3354	5398.47	6367.44								15.3354	428.392	839.356
15.4206	6543.48	8697.33								15.4206	565.957	1061.9
15.5057	7258.57	13156.3								15.5057	613.728	1231.15
15.5909	8988.06	15321.6								15.5909	709.806	1575.06
15.6761	10018.7	16916.9								15.6761	777.133	1845.1
15.7613	10017.6	16904.5								15.7613	1044.18	2346.76
15.8465	7914.97	15482.6								15.8465	1439.3	3112.81
15.9317	6577.35	12055.8								15.9317	1842.01	4094.67
16.0169	6188.66	7991.59								16.0169	2231.91	5961.65
16.1021	5932.66	7346.75								16.1021	2817.69	7780.14
16.1873	4079.8	7444.47								16.1873	2915.87	8553.49
16.2725	4031.79	5528.05								16.2725	3169.38	8251.04
16.3577	3832.58	4006.57								16.3577	2919.56	6484.78
16.4429	3406.73	3511.41								16.4429	2402.66	4579.52
16.5281	3559.92	2598.95								16.5281	2116.9	4103.42
16.6133	2677.24	1899.94								16.6133	1512.24	3339.81
16.6985	2496.88	1541.39								16.6985	1307.33	3324.17
16.7837	2282.51	2010.99								16.7837	1299.34	2032.3
16.8689	2031.77	1736.56								16.8689	999.561	1760.84
16.9541	2198.48	1250.25								16.9541	857.323	1555.87
17.0393	2055.97	1034.14								17.0393	797.072	1246.96
17.1245	1514.99	1109.65								17.1245	718.99	969.145
17.2097	1845.77	963.319								17.2097	659.033	1031.81
17.2949	1629.79	1180.49								17.2949	669.716	870.54
17.3801	1429.4	959.552								17.3801	508.567	1016.39
17.4653	1577.87	733.967								17.4653	443.128	785.52
17.5505	1578.12	555.537								17.5505	503.885	739.836
17.6357	1505.21	541.249								17.6357	465.704	680.792
17.7209	1562.55	154.254								17.7209	417.601	484.298
17.8061	1188.64	275.579								17.8061	361.553	529.087
17.8913	1441.39	256.633								17.8913	404.662	580.007
17.9764	1426.55	251.652								17.9764	409.63	517.585
18.0616	1262.15	415.712								18.0616	421.718	412.535
18.1468	1423.21	227.558								18.1468	304.05	309.528
18.232	1375.05	219.812								18.232	308.153	269.37
18.3172	1410.76	187.578								18.3172	282.512	241.896
18.4024	1127.24	163.878								18.4024	285.587	251.424
18.4876	1311.83	271.578								18.4876	239.802	218.709
18.5728	971.289	313.763								18.5728	269.968	326.465
18.658	983.787	491.933								18.658	231.38	278.777
18.7432	1113.33	201.256								18.7432	240.103	223.363
18.8284	875.183	85.2887								18.8284	226.379	347.983
18.9136	602.457	134.22								18.9136	257.406	222.901
18.9988	746.423	225.138								18.9988	258.958	246.742
19.084	973.728	171.757								19.084	240.607	237.68
19.1692	889.911	252.274								19.1692	261.886	206.765
19.2544	780.838	241.772								19.2544	269.719	217.73
19.3396	745.591	263.289								19.3396	228.54	198.153
19.4248	481.206	189.778								19.4248	239.388	209.302
19.51	649.704	213.608								19.51	252.52	187.887
19.5952	537.309	71.2331								19.5952	277.077	177.999
19.6804	630.806	118.51								19.6804	265.509	210.439
19.7656	531.474	89.843								19.7656	232.066	236.451
19.8508	657.853	88.6689								19.8508	226.293	126.378
19.936	606.933	72.5729								19.936	209.21	177.019
20.0212	275.741	240.829								20.0212	277.867	171.572
20.1064	377.708	233.282								20.1064	319.251	208.971
20.1916	571.869	128.649								20.1916	227.513	170.901
20.2768	386.947	204.566								20.2768	191.145	131.304
20.3619	275.463	80.8433								20.3619	212.744	188.822
20.4471	366.94	79.3718								20.4471	207.953	133.484
20.5323	383.312	88.085								20.5323	246.823	140.09
20.6175	241.236	88.3985								20.6175	233.619	147.478
20.7027	253.791	97.5325								20.7027	258.483	149.32
20.7879	252.099	110.781								20.7879	252.285	154.566
20.8731	298.427	77.9286								20.8731	250.679	108.793
20.9583	139.726	81.5611								20.9583	266.651	101.312
21.0435	285.785	136.435								21.0435	233.893	118.084
21.1287	391.53	74.5847								21.1287	216.536	163.592
21.2139	243.299	87.7317								21.2139	186.909	206.942
21.2991	226.586	80.7299								21.2991	225.535	170.226
21.3843	192.309	73.0234								21.3843	185.815	173.941
21.4695	174.596	72.6511								21.4695	197.899	158.062
21.5547	245.382	78.2405								21.5547	206.86	129.383
21.6399	319.292	78.9263								21.6399	174.783	126.195
21.7251	260.327	76.1814								21.7251	184.852	143.073
21.8103	219.835	85.1218								21.8103	213.183	112.281
21.8955	391.346	164.41								21.8955	183.453	111.6
21.9807	386.47	103.977								21.9807	220.141	131.153
22.0659	204.93	75.8245								22.0659	216.135	92.7751
22.1511	143.708	76.3454								22.1511	156.223	78.4705
22.2363	153.562	77.1411								22.2363	192.882	104.376
22.3215	143.365	138.61								22.3215	187.573	114.307
22.4067	226.77	96.3067								22.4067	178.016	111.314
22.4919	258.295	113.622								22.4919	178.86	109.692
22.5771	195.105	100.024								22.5771	208.077	85.9104
22.6623	269.418	78.8228								22.6623	168.995	98.8907
22.7474	123.385	74.0439								22.7474	220.404	98.4898
22.8326	209.221	72.003								22.8326	183.585	125.197
22.9178	243.217	76.2014								22.9178	198.509	113.001
23.003	103.386	73.3642								23.003	221.455	80.3136
23.0882	189.158	72.5937								23.0882	198.109	86.1499
23.1734	163.583	96.9757								23.1734	189.995	102.166
23.2586	175.65	204.388								23.2586	156.734	118.43
23.3438	219.524	126.037								23.3438	180.516	109.491
23.429	224.709	72.4877								23.429	218.569	121.57
23.5142	181.498	74.3925								23.5142	178.371	86.8498
23.5994	136.184	78.0366								23.5994	175.908	91.692
23.6846	179.818	73.9821								23.6846	191.02	89.0403
23.7698	223.073	72.0755								23.7698	166.593	76.4744
23.855	178.926	72.5059								23.855	166.06	85.1507
23.9402	278.042	73.6231								23.9402	195.61	125.381
24.0254	300.815	73.7118								24.0254	159.777	89.0353
24.1106	132.296	78.3203								24.1106	184.561	90.3763
24.1958	217.678	74.4667								24.1958	146.357	96.1434
24.281	140.358	89.774								24.281	120.307	108.543
24.3662	196.872	126.827								24.3662	209.62	84.4464
24.4514	143.737	74.068								24.4514	186.703	91.6816
24.5366	170.242	75.5928								24.5366	146.931	87.5926
24.6218	191.505	76.9394								24.6218	168.05	94.6939
24.707	156.017	72.734								24.707	164.742	87.3738
24.7922	243.78	86.6779								24.7922	154.442	109.24
24.8774	156.307	75.9733								24.8774	167.036	86.039
24.9626	223.352	79.9136								24.9626	203.036	83.3493
25.0478	255.223	93.3023								25.0478	172.833	101.286
25.1329	183.024	126.436								25.1329	178.398	112.943
25.2181	100.706	74.1167								25.2181	209.182	95.8619
25.3033	155.651	71.5647								25.3033	211.027	81.6076
25.3885	146.606	73.34								25.3885	162.756	76.0202
25.4737	161.484	74.0334								25.4737	152.668	80.8573
25.5589	287.605	73.3299								25.5589	124.918	83.407
25.6441	147.034	73.5658								25.6441	177.388	100.304
25.7293	133.249	73.7691								25.7293	173.444	111.041
25.8145	290.811	71.2797								25.8145	202.684	100.87
25.8997	220.897	73.744								25.8997	164.391	81.8022
25.9849	133.223	73.3451								25.9849	160.912	76.6428
26.0701	228.529	78.1922								26.0701	144.989	78.0322
26.1553	392.424	73.9219								26.1553	169.327	92.5473
26.2405	163.837	73.3279								26.2405	172.7	85.1861
26.3257	171.076	70.7618								26.3257	215.269	82.2937
26.4109	121.925	112.434								26.4109	227.755	77.2932
26.4961	125.408	116.427								26.4961	160.048	83.061
26.5813	155.01	93.0296								26.5813	169.348	82.9482
26.6665	153.321	74.3016								26.6665	151.808	78.0968
26.7517	150.56	72.2035								26.7517	128.939	80.8919
26.8369	167.004	73.554								26.8369	202.322	93.5982
26.9221	113.651	74.51								26.9221	154.66	90.4196
27.0073	186.741	72.9796								27.0073	171.125	83.1519
27.0925	241.458	72.3993								27.0925	172.864	86.0582
27.1777	189.17	73.6724								27.1777	145.591	105.645
27.2629	158.221	72.3671								27.2629	142.308	81.9706
27.3481	143.526	77.9109								27.3481	155.689	79.1549
27.4333	96.6784	73.6469								27.4333	198.072	79.4595
27.5184	100.86	71.1465								27.5184	198.236	79.1115
27.6036	187.672	73.711								27.6036	199.909	75.9196
27.6888	161.917	74.3469								27.6888	164.822	78.5878
27.774	153.049	75.2769								27.774	139.942	84.7254
27.8592	177.041	74.7724								27.8592	194.954	83.6715
27.9444	113.497	76.1995								27.9444	246.212	132.591
28.0296	101.965	74.5578								28.0296	168.761	90.0671
28.1148	190.959	73.1864								28.1148	207.44	77.7617
28.2	341.397	73.5218								28.2	206.066	79.6195
28.2852	213.411	71.9741								28.2852	170.163	77.5847
28.3704	160.562	74.9126								28.3704	174.303	80.8764
28.4556	160.929	71.8492								28.4556	183.636	79.6332
28.5408	265.567	75.6219								28.5408	178.305	83.3862
28.626	190.222	73.8767								28.626	159.649	91.9868
28.7112	138.165	73.0734								28.7112	198.773	111.678
28.7964	143.45	73.583								28.7964	219.414	83.474
28.8816	232.864	76.1288								28.8816	197.22	86.3864
28.9668	265.656	73.7351								28.9668	189.574	84.438
29.052	146.61	73.55								29.052	200.728	77.4547
29.1372	148.525	75.5854								29.1372	215.634	80.2782
29.2224	152.982	82.2606								29.2224	206.425	90.3551
29.3076	114.278	74.1199								29.3076	203.166	82.6972
29.3928	161.448	71.3368								29.3928	188.023	87.3233
29.478	292.881	71.4857								29.478	244.186	92.7562
29.5632	271.224	71.4502								29.5632	200.598	78.7184
29.6484	167.372	71.1769								29.6484	180.388	91.1021
29.7336	98.3334	73.1667								29.7336	214.636	79.2684
29.8188	117.85	73.4766								29.8188	215.338	78.9772
29.9039	282.997	76.3946								29.9039	235.632	79.857
29.9891	241.71	76.46								29.9891	212.778	82.3204
30.0743	255.584	74.2505								30.0743	295.752	108.453
30.1595	198.955	74.7888								30.1595	393.361	99.8242
30.2447	187.438	76.1802								30.2447	366.925	84.7037
30.3299	142.925	73.6064								30.3299	259.028	77.1248
30.4151	146.261	75.1889								30.4151	277.905	77.1961
30.5003	253.444	77.6239								30.5003	396.508	104.974
30.5855	150.168	75.7306								30.5855	369.314	88.0925
30.6707	106.948	75.4421								30.6707	411.868	77.7377
30.7559	144.517	74.5355								30.7559	353.668	78.6895
30.8411	248.101	97.5206								30.8411	447.773	74.3947
30.9263	306.964	84.7738								30.9263	506.524	91.466
31.0115	194.78	74.106								31.0115	536.098	76.6275
31.0967	205.824	112.606								31.0967	464.553	80.9082
31.1819	103.391	102.534								31.1819	602.44	77.2836
31.2671	213.413	73.5227								31.2671	731.6	79.66
31.3523	142.39	75.5774								31.3523	994.732	80.0378
31.4375	187.941	82.6469								31.4375	1057.01	77.915
31.5227	121.294	83.4672								31.5227	1236.57	83.717
31.6079	197.875	105.147								31.6079	1313.38	76.8296
31.6931	100.126	74.9455								31.6931	1551.01	84.0044
31.7783	103.626	73.6239								31.7783	1892.58	76.4798
31.8635	196.417	72.7697								31.8635	2107.52	94.9863
31.9487	152.041	76.4205								31.9487	2121.93	91.2559
32.0339	141.144	74.9677								32.0339	1842.05	82.5458
32.1191	136.284	74.3593								32.1191	1717.79	85.8374
32.2043	109.31	73.9877								32.2043	1350.48	84.1789
32.2894	179.414	74.4917								32.2894	791.136	90.7344
32.3746	166.704	87.3025								32.3746	601.649	104.071
32.4598	138.22	92.7395								32.4598	472.249	82.0519
32.545	130.159	73.9999								32.545	391.136	76.8942
32.6302	156.66	72.8582								32.6302	292.643	82.9362
32.7154	97.0276	144.456								32.7154	235.647	94.34
32.8006	139.153	88.7184								32.8006	288.921	82.7763
32.8858	125.971	72.123								32.8858	200.939	80.9201
32.971	139.188	72.0702								32.971	134.077	78.9491
33.0562	311.788	136.599								33.0562	150.939	76.8363
33.1414	96.1244	101.012								33.1414	129.933	75.9819
33.2266	163.583	80.2835								33.2266	127.6	81.7803
33.3118	140.647	93.2543								33.3118	108.964	85.749
33.397	177.616	130.018								33.397	127.335	88.8164
33.4822	141.188	80.0753								33.4822	135.203	84.244
33.5674	103.569	81.1021								33.5674	122.671	82.74
33.6526	166.941	84.5091								33.6526	103.611	101.51
33.7378	162.039	80.2611								33.7378	96.7462	104.564
33.823	194.481	74.1169								33.823	105.138	107.656
33.9082	216.261	75.2954								33.9082	107.874	102.558
33.9934	246.144	74.0809								33.9934	108.208	90.2104
34.0786	150.825	72.7713								34.0786	98.1208	109.241
34.1638	206.517	76.4934								34.1638	83.5	91.0736
34.249	184.054	78.2347								34.249	88.694	85.5388
34.3342	92.1637	95.7064								34.3342	93.9819	96.6927
34.4194	120.711	96.3797								34.4194	127.168	81.7939
34.5046	206.66	135.623								34.5046	99.4027	84.8905
34.5897	183.916	131.699								34.5897	97.3329	125.193
34.6749	218.604	107.03								34.6749	91.6456	95.1743
34.7601	126.212	82.517								34.7601	95.7001	99.091
34.8453	149.065	122.073								34.8453	84.1378	78.023
34.9305	123.228	105.372								34.9305	97.0037	85.4041
35.0157	143.201	128.274								35.0157	109.028	90.7214
35.1009	147.033	73.8421								35.1009	87.0217	91.6259
35.1861	176.516	75.1591
35.2713	162.345	75.4621
35.3565	207.626	87.0723
35.4417	202.658	78.2633
35.5269	167.608	73.435
35.6121	223.726	73.2068
35.6973	150.168	73.9285
35.7825	135.216	75.0692
35.8677	204.63	74.9468
35.9529	146.109	81.3566
36.0381	104.524	115.411
36.1233	105.053	74.399
36.2085	165.231	76.4584
36.2937	190.841	77.2227
36.3789	234.178	76.1478
36.4641	183.837	75.1421
36.5493	204.238	75.7127
36.6345	146.212	101.098
36.7197	225.654	96.7368
36.8049	151.022	76.1107
36.8901	209.67	75.6204
36.9753	123.466	76.1986
37.0604	130.744	78.0924
37.1456	125.902	76.6036
37.2308	217.159	102.35
37.316	195.461	73.797
37.4012	271.951	72.4418
37.4864	150.616	71.3707
37.5716	141.287	75.0743
37.6568	373.766	94.246
37.742	230.763	76.0297
37.8272	152.438	74.6056
37.9124	242.549	71.3936
37.9976	237.16	90.286
38.0828	404.063	84.7075
38.168	261.948	76.155
38.2532	156.676	72.7542
38.3384	116.144	73.8089
38.4236	111.567	75.8099
38.5088	168.089	74.6459
38.594	201.165	94.3188
38.6792	176.271	83.7035
38.7644	145.996	74.4945
38.8496	186.777	76.4916
38.9348	138.641	76.945
39.02	224.073	76.0689
39.1052	157.875	81.5495
39.1904	248.815	84.2169
39.2756	206.175	75.9864
39.3607	120.288	75.5152
39.4459	194.555	74.1027
39.5311	245.971	74.8477
39.6163	316.212	74.7969
39.7015	250.107	73.9661
39.7867	193.274	81.1247
39.8719	195.972	94.0037
39.9571	143.359	78.6223
40.0423	100.245	103.561
40.1275	109.162	85.6778
40.2127	106.693	75.9466
40.2979	162.313	74.3054
40.3831	133.422	96.2599
40.4683	138.357	75.6195
40.5535	247.426	72.6973
40.6387	181.292	74.6181
40.7239	255.345	78.4962
40.8091	268.798	98.4517
40.8943	202.398	82.0649
40.9795	230.044	71.3992
41.0647	281.53	74.0019
41.1499	147.976	74.182
41.2351	149.275	76.7035
41.3203	126.548	80.129
41.4055	163.859	74.0637
41.4907	204.057	73.0365
41.5759	141.145	75.8521
41.6611	180.266	77.2304
41.7463	157.182	73.3913
41.8314	138.624	72.0927
41.9166	149.827	81.1991
42.0018	136.108	76.6873
42.087	208.287	73.6442
42.1722	233	89.6152
42.2574	209.453	78.241
42.3426	103.726	77.8608
42.4278	113.438	125.613
42.513	151.154	131.849
42.5982	189.292	78.1413
42.6834	388.347	74.6301
42.7686	441.572	95.3039
42.8538	306.088	78.8988
42.939	269.823	73.4437
43.0242	171.975	75.2314
43.1094	160.849	70.625
43.1946	384.349	74.9536
43.2798	285.085	75.7694
43.365	304.887	92.0775
43.4502	235.14	80.7504
43.5354	123.214	76.6057
43.6206	225.001	149.553
43.7058	283.099	100.541
43.791	192.76	78.3616
43.8762	112.867	172.456
43.9614	121.648	73.9288
44.0466	231.854	72.9312
44.1317	283.243	72.5921
44.2169	218.824	72.4022
44.3021	362.983	73.0944
44.3873	199.803	75.1947
44.4725	176.596	77.3801
44.5577	336.655	78.4746
44.6429	256.865	79.1866
44.7281	170.34	75.0847
44.8133	269.265	76.577
44.8985	234.1	73.803
44.9837	271.912	73.3654
45.0689	344.115	71.756
45.1541	241.789	77.2642
45.2393	265.363	77.0574
45.3245	483.184	77.0632
45.4097	364.341	73.7604
45.4949	270.769	76.5103
45.5801	397.739	75.2381
45.6653	520.572	72.473
45.7505	489.617	87.8003
45.8357	455.765	93.7501
45.9209	368.708	76.0279
46.0061	360.546	76.8328
46.0913	368.973	82.1196
46.1765	406.405	79.1607
46.2617	520.696	74.1162
46.3469	362.746	76.96
46.4321	439.477	77.972
46.5173	404.769	76.4819
46.6024	347.184	75.4234
46.6876	390.471	89.4051
46.7728	351.382	77.514
46.858	555.818	97.8932
46.9432	659.355	103.545
47.0284	663.174	84.8042
47.1136	1037.74	73.514
47.1988	985.282	72.8185
47.284	515.335	72.9537
47.3692	622.378	74.745
47.4544	898.445	75.1976
47.5396	1523.46	73.2813
47.6248	1060.44	73.5244
47.71	891.896	73.2105
47.7952	739.225	73.8188
47.8804	903.053	73.5981
47.9656	928.101	75.1643
48.0508	946.909	75.0332
48.136	1158.17	76.1875
48.2212	1414.68	77.5405
48.3064	1312.74	101.914
48.3916	1512.13	105.521
48.4768	1738.57	98.6674
48.562	2053.34	90.3519
48.6472	1925.75	120.064
48.7324	2154.87	152.314
48.8176	3106.74	81.6122
48.9028	3808.52	76.0954
48.9879	4094.28	111.641
49.0731	4110.86	88.692
49.1583	5136.11	95.0604
49.2435	4795.31	133.535
49.3287	5080.12	73.9492
49.4139	4002.1	88.1911
49.4991	3779.12	85.7541
49.5843	3787.86	77.1689
49.6695	3025.32	81.9407
49.7547	2452.37	80.2999
49.8399	2453.45	83.1033
49.9251	1642	74.4603
50.0103	1943.94	73.649
50.0955	1249.33	71.0891
50.1807	973.108	82.4489
50.2659	1014.64	151.417
50.3511	804.097	114.242
50.4363	785.102	75.7058
50.5215	413.959	74.446
50.6067	507.122	71.9768
50.6919	378.611	71.5482
50.7771	381.945	118.29
50.8623	268.207	101.66
50.9475	182.588	74.2589
51.0327	298.124	103.52
51.1179	309.286	116.221
51.2031	325.923	117.303
51.2882	153.833	71.7499
51.3734	210.412	87.6822
51.4586	196.389	101.309
51.5438	339.685	75.1257
51.629	172.084	78.0263
51.7142	181.931	74.1547
51.7994	205.077	74.5939
51.8846	193.809	73.1463
51.9698	160.242	73.8823
52.055	120.081	74.7558
52.1402	118.451	76.5804

## Sheet: Figure3a
Loose Int	Distance (nm)	Intensity (a.u.)	Loose Free	Distance (nm)	Intensity (a.u.)				Tight Int	Distance (nm)	Intensity (a.u.)		Tight Free	Distance (nm)	Intensity (a.u.)
	0	135.598		0.1117	143					0	145.965			0.1117	143.275
	0.1117	135.609		0.2235	142.714					0.1117	145.747			0.2235	143.058
	0.2235	135.713		0.3352	142.688					0.2235	145.471			0.3352	142.856
	0.3352	135.816		0.4469	142.2					0.3352	145.092			0.4469	142.805
	0.4469	135.942		0.5587	141.583					0.4469	144.667			0.5587	142.802
	0.5587	136.069		0.6704	141.286					0.5587	144.103			0.6704	142.687
	0.6704	136.368		0.7821	140.75					0.6704	143.713			0.7821	142.787
	0.7821	136.609		0.8939	140					0.7821	143.276			0.8939	142.814
	0.8939	136.805		1.0056	139.717					0.8939	143.081			1.0056	143.053
	1.0056	137		1.1173	139.328					1.0056	142.701			1.1173	143.333
	1.1173	137.241		1.2291	138.788					1.1173	142.471			1.2291	143.492
	1.2291	137.368		1.3408	138.394					1.2291	142.391			1.3408	143.923
	1.3408	137.575		1.4525	137.859					1.3408	142.287			1.4525	144.149
	1.4525	137.713		1.5642	137.389					1.4525	142.23			1.5642	144.697
	1.5642	137.851		1.676	137.012					1.5642	142.23			1.676	145.021
	1.676	137.839		1.7877	136.588					1.676	142.149			1.7877	145.367
	1.7877	137.793		1.8994	136.36					1.7877	142.149			1.8994	145.727
	1.8994	137.793		2.0112	135.837					1.8994	142.172			2.0112	146.017
	2.0112	137.621		2.1229	135.75					2.0112	142.299			2.1229	146.2
	2.1229	137.529		2.2346	135.529					2.1229	142.368			2.2346	146.351
	2.2346	137.414		2.3464	135.582					2.2346	142.586			2.3464	146.31
	2.3464	137.241		2.4581	135.465					2.3464	142.919			2.4581	146.37
	2.4581	137.092		2.5698	135.544					2.4581	143.207			2.5698	146.24
	2.5698	136.988		2.6816	135.778					2.5698	143.632			2.6816	146.009
	2.6816	136.988		2.7933	135.943					2.6816	144.092			2.7933	145.977
	2.7933	137		2.905	136.203					2.7933	144.552			2.905	145.616
	2.905	137.081		3.0168	136.309					2.905	144.954			3.0168	145.505
	3.0168	137.092		3.1285	136.371					3.0168	145.299			3.1285	145.242
	3.1285	137.253		3.2402	136.688					3.1285	145.759			3.2402	144.964
	3.2402	137.31		3.352	136.641					3.2402	146.138			3.352	144.961
	3.352	137.402		3.4637	136.79					3.352	146.414			3.4637	144.681
	3.4637	137.506		3.5754	136.634					3.4637	146.736			3.5754	144.695
	3.5754	137.563		3.6872	136.713					3.5754	147			3.6872	144.439
	3.6872	137.632		3.7989	136.539					3.6872	147.23			3.7989	144.293
	3.7989	137.69		3.9106	136.269					3.7989	147.391			3.9106	144.405
	3.9106	137.609		4.0223	136.263					3.9106	147.345			4.0223	144.167
	4.0223	137.644		4.1341	135.973					4.0223	147.333			4.1341	144.143
	4.1341	137.517		4.2458	135.639					4.1341	147.115			4.2458	144.049
	4.2458	137.425		4.3575	135.341					4.2458	146.954			4.3575	144.059
	4.3575	137.241		4.4693	135.093					4.3575	146.517			4.4693	144.029
	4.4693	137.103		4.581	134.712					4.4693	146.126			4.581	143.978
	4.581	137.023		4.6927	134.368					4.581	145.736			4.6927	143.98
	4.6927	136.851		4.8045	134.058					4.6927	145.218			4.8045	144.08
	4.8045	136.632		4.9162	133.991					4.8045	144.678			4.9162	144.153
	4.9162	136.506		5.0279	133.938					4.9162	144.184			5.0279	144.192
	5.0279	136.195		5.1397	133.691					5.0279	143.816			5.1397	144.328
	5.1397	135.897		5.2514	133.872					5.1397	143.425			5.2514	144.268
	5.2514	135.483		5.3631	133.935					5.2514	142.977			5.3631	144.485
	5.3631	135.126		5.4749	134.198					5.3631	142.701			5.4749	144.454
	5.4749	134.77		5.5866	134.3					5.4749	142.517			5.5866	144.464
	5.5866	134.218		5.6983	134.596					5.5866	142.356			5.6983	144.524
	5.6983	133.885		5.8101	134.639					5.6983	142.241			5.8101	144.514
	5.8101	133.563		5.9218	134.604					5.8101	142.31			5.9218	144.361
	5.9218	133.506		6.0335	134.855					5.9218	142.655			6.0335	144.379
	6.0335	133.494		6.1453	134.676					6.0335	143.126			6.1453	144.202
	6.1453	133.954		6.257	134.871					6.1453	143.874			6.257	144.185
	6.257	134.563		6.3687	134.752					6.257	144.885			6.3687	144.074
	6.3687	135.678		6.4804	134.656					6.3687	146.103			6.4804	143.848
	6.4804	136.954		6.5922	134.65					6.4804	147.644			6.5922	143.864
	6.5922	138.552		6.7039	134.627					6.5922	149.253			6.7039	143.607
	6.7039	140.276		6.8156	134.591					6.7039	151.138			6.8156	143.622
	6.8156	142.149		6.9274	134.573					6.8156	152.942			6.9274	143.404
	6.9274	144.103		7.0391	134.56					6.9274	154.862			7.0391	143.236
	7.0391	145.954		7.1508	134.472					7.0391	156.552			7.1508	143.254
	7.1508	147.644		7.2626	134.53					7.1508	158.172			7.2626	143.143
	7.2626	149.31		7.3743	134.452					7.2626	159.563			7.3743	143.105
	7.3743	150.655		7.486	134.508					7.3743	160.609			7.486	143.027
	7.486	151.747		7.5978	134.471					7.486	161.253			7.5978	143.014
	7.5978	152.506		7.7095	134.27					7.5978	161.69			7.7095	143.071
	7.7095	153.058		7.8212	134.291					7.7095	161.828			7.8212	143.102
	7.8212	153.368		7.933	134.11					7.8212	161.586			7.933	143.095
	7.933	153.448		8.0447	134.196					7.933	161.103			8.0447	143.174
	8.0447	153.276		8.1564	134.078					8.0447	160.368			8.1564	143.19
	8.1564	153.058		8.2682	134.06					8.1564	159.414			8.2682	143.238
	8.2682	152.517		8.3799	134.116					8.2682	158.345			8.3799	143.305
	8.3799	151.782		8.4916	134.157					8.3799	157.023			8.4916	143.186
	8.4916	150.839		8.6034	134.322					8.4916	155.609			8.6034	143.183
	8.6034	149.851		8.7151	134.376					8.6034	154.092			8.7151	143.019
	8.7151	148.575		8.8268	134.587					8.7151	152.54			8.8268	143.038
	8.8268	147.149		8.9385	134.716					8.8268	150.77			8.9385	142.893
	8.9385	145.667		9.0503	134.966					8.9385	149.035			9.0503	142.751
	9.0503	144.115		9.162	135.173					9.0503	147.414			9.162	142.694
	9.162	142.517		9.2737	135.368					9.162	145.724			9.2737	142.476
	9.2737	140.954		9.3855	135.724					9.2737	144.023			9.3855	142.429
	9.3855	139.586		9.4972	135.866					9.3855	142.609			9.4972	142.267
	9.4972	138.276		9.6089	135.936					9.4972	141.264			9.6089	142.15
	9.6089	137.207		9.7207	136.203					9.6089	140.138			9.7207	142.131
	9.7207	136.483		9.8324	136.153					9.7207	139.184			9.8324	141.995
	9.8324	136		9.9441	136.346					9.8324	138.575			9.9441	142.029
	9.9441	135.862		10.0559	136.383					9.9441	138.172			10.0559	141.889
	10.0559	135.965		10.1676	136.335					10.0559	137.874			10.1676	141.993
	10.1676	136.437		10.2793	136.324					10.1676	138.058			10.2793	142.021
	10.2793	137.035		10.3911	136.087					10.2793	138.379			10.3911	142.007
	10.3911	137.931		10.5028	136.286					10.3911	138.655			10.5028	142.21
	10.5028	138.988		10.6145	136.143					10.5028	139.103			10.6145	142.215
	10.6145	140.241		10.7263	136.076					10.6145	139.529			10.7263	142.41
	10.7263	141.632		10.838	135.989					10.7263	139.862			10.838	142.429
	10.838	143.012		10.9497	135.74					10.838	140.081			10.9497	142.556
	10.9497	144.345		11.0615	135.943					10.9497	140.092			11.0615	142.835
	11.0615	145.609		11.1732	135.725					11.0615	139.874			11.1732	142.944
	11.1732	146.816		11.2849	135.744					11.1732	139.414			11.2849	143.135
	11.2849	147.609		11.3966	135.513					11.2849	138.874			11.3966	143.249
	11.3966	148.195		11.5084	135.475					11.3966	138.184			11.5084	143.535
	11.5084	148.253		11.6201	135.482					11.5084	137.586			11.6201	143.746
	11.6201	148.012		11.7318	135.045					11.6201	137.115			11.7318	143.831
	11.7318	147.322		11.8436	135.278					11.7318	136.897			11.8436	144.219
	11.8436	146.414		11.9553	134.973					11.8436	137.241			11.9553	144.295
	11.9553	145		12.067	135.056					11.9553	138.126			12.067	144.555
	12.067	143.54		12.1788	134.877					12.067	139.632			12.1788	144.753
	12.1788	141.977		12.2905	134.565					12.1788	141.977			12.2905	144.868
	12.2905	140.195		12.4022	134.754					12.2905	144.69			12.4022	145.117
	12.4022	138.552		12.514	134.536					12.4022	147.931			12.514	145.151
	12.514	137		12.6257	134.654					12.514	151.609			12.6257	145.327
	12.6257	135.494		12.7374	134.365					12.6257	155.322			12.7374	145.356
	12.7374	134.184		12.8492	134.363					12.7374	159.035			12.8492	145.408
	12.8492	132.874		12.9609	134.413					12.8492	162.299			12.9609	145.449
	12.9609	131.885		13.0726	134.29					12.9609	164.851			13.0726	145.44
	13.0726	130.919		13.1844	134.444					13.0726	166.747			13.1844	145.48
	13.1844	130.241		13.2961	134.454					13.1844	167.713			13.2961	145.441
	13.2961	129.667		13.4078	134.594					13.2961	167.552			13.4078	145.373
	13.4078	129.241		13.5196	134.661					13.4078	166.425			13.5196	145.402
	13.5196	129.207		13.6313	134.798					13.5196	164.425			13.6313	145.279
	13.6313	129.218		13.743	135.09					13.6313	161.701			13.743	145.246
	13.743	129.529		13.8547	135.183					13.743	158.276			13.8547	145.304
	13.8547	129.942		13.9665	135.46					13.8547	154.69			13.9665	145.285
	13.9665	130.448		14.0782	135.529					13.9665	151.012			14.0782	145.261
	14.0782	131.103		14.1899	135.62					14.0782	147.563			14.1899	145.207
	14.1899	131.701		14.3017	135.726					14.1899	144.471			14.3017	145.2
	14.3017	132.368		14.4134	135.694					14.3017	141.988			14.4134	145.208
	14.4134	132.747		14.5251	135.82					14.4134	140.299			14.5251	145.176
	14.5251	133.149		14.6369	135.58					14.5251	139.241			14.6369	145.228
	14.6369	133.31		14.7486	135.626					14.6369	138.851			14.7486	145.166
	14.7486	133.414		14.8603	135.558					14.7486	139.138			14.8603	145.131
	14.8603	133.161		14.9721	135.417					14.8603	139.759			14.9721	145.209
	14.9721	132.862		15.0838	135.49					14.9721	140.552			15.0838	145.276
	15.0838	132.425		15.1955	135.379					15.0838	141.46			15.1955	145.314
	15.1955	132.023		15.3073	135.593					15.1955	142.184			15.3073	145.4
	15.3073	131.54		15.419	135.535					15.3073	142.736			15.419	145.491
	15.419	131.069		15.5307	135.481					15.419	142.885			15.5307	145.654
	15.5307	130.678		15.6425	135.727					15.5307	142.724			15.6425	145.741
	15.6425	130.494		15.7542	135.742					15.6425	142.218			15.7542	145.832
	15.7542	130.552		15.8659	135.933					15.7542	141.609			15.8659	145.969
	15.8659	130.77		15.9777	136.029					15.8659	140.724			15.9777	146.056
	15.9777	131.264		16.0894	136.038					15.9777	139.851			16.0894	146.132
	16.0894	131.988		16.2011	136.137					16.0894	139.069			16.2011	146.056
	16.2011	132.919		16.3128	136.303					16.2011	138.46			16.3128	146.023
	16.3128	133.874		16.4246	136.249					16.3128	138.253			16.4246	145.986
	16.4246	135.058		16.5363	136.276					16.4246	138.402			16.5363	145.972
	16.5363	136.356		16.648	136.153					16.5363	138.897			16.648	145.867
	16.648	137.552		16.7598	136.073					16.648	139.839			16.7598	145.779
	16.7598	138.678		16.8715	135.944					16.7598	141.31			16.8715	145.766
	16.8715	139.816		16.9832	135.796					16.8715	143.046			16.9832	145.825
	16.9832	140.759		17.095	135.509					16.9832	145.058			17.095	145.916
	17.095	141.471		17.2067	135.294					17.095	147.333			17.2067	145.959
	17.2067	142.023		17.3184	135.085					17.2067	149.759			17.3184	146.351
	17.3184	142.471		17.4302	134.692					17.3184	151.965			17.4302	146.814
	17.4302	142.621		17.5419	134.622					17.4302	154.138			17.5419	147.319
	17.5419	142.736		17.6536	134.19					17.5419	156.023			17.6536	147.778
	17.6536	142.816		17.7654	134.209					17.6536	157.77			17.7654	148.703
	17.7654	142.805		17.8771	133.807					17.7654	159.138			17.8771	149.551
	17.8771	142.782		17.9888	133.55					17.8771	160.414			17.9888	150.626
	17.9888	142.862		18.1006	133.556					17.9888	161.379			18.1006	151.682
	18.1006	142.954		18.2123	133.329					18.1006	162.092			18.2123	152.755
	18.2123	143.035		18.324	133.397					18.2123	162.816			18.324	154.042
	18.324	143.184		18.4358	133.268					18.324	163.184			18.4358	155.04
	18.4358	143.276		18.5475	133.284					18.4358	163.609			18.5475	156.131
	18.5475	143.299		18.6592	133.539					18.5475	163.805			18.6592	157.074
	18.6592	143.218		18.771	133.821					18.6592	163.816			18.771	157.989
	18.771	143.184		18.8827	133.888					18.771	163.598			18.8827	158.617
	18.8827	142.828		18.9944	134.604					18.8827	163.161			18.9944	159.132
	18.9944	142.494		19.1061	134.762					18.9944	162.437			19.1061	159.461
	19.1061	141.954		19.2179	135.652					19.1061	161.322			19.2179	159.662
	19.2179	141.448		19.3296	136.243					19.2179	159.874			19.3296	159.585
	19.3296	140.874		19.4413	136.978					19.3296	158.058			19.4413	159.375
	19.4413	140.195		19.5531	138.025					19.4413	156.081			19.5531	159.113
	19.5531	139.598		19.6648	138.599					19.5531	153.816			19.6648	158.462
	19.6648	139.172		19.7765	139.858					19.6648	151.471			19.7765	157.913
	19.7765	138.724		19.8883	140.818					19.7765	149.138			19.8883	157.053
	19.8883	138.425		20	141.916					19.8883	147.012			20	156.196
	20	138.299		20.1117	142.806					20	145.092			20.1117	155.273
	20.1117	138.402		20.2235	143.63					20.1117	143.517			20.2235	154.185
	20.2235	138.414		20.3352	144.511					20.2235	142.448			20.3352	153.174
	20.3352	138.621		20.4469	145.205					20.3352	141.69			20.4469	152.083
	20.4469	138.965		20.5587	145.649					20.4469	141.345			20.5587	151.09
	20.5587	139.276		20.6704	146.066					20.5587	141.448			20.6704	150.157
	20.6704	139.632		20.7821	146.265					20.6704	141.839			20.7821	149.268
	20.7821	140.012		20.8939	146.181					20.7821	142.644			20.8939	148.699
	20.8939	140.379		21.0056	146.108					20.8939	143.552			21.0056	148.064
	21.0056	140.759		21.1173	145.68					21.0056	144.609			21.1173	147.811
	21.1173	141.138		21.229	145.307					21.1173	145.713			21.229	147.655
	21.229	141.609		21.3408	144.619					21.229	146.839			21.3408	147.745
	21.3408	142.092		21.4525	143.977					21.3408	147.851			21.4525	148.129
	21.4525	142.644		21.5642	143.307					21.4525	148.816			21.5642	148.499
	21.5642	142.931		21.676	142.455					21.5642	149.552			21.676	149.212
	21.676	143.54		21.7877	141.691					21.676	150.092			21.7877	149.906
	21.7877	143.908		21.8994	140.728					21.7877	150.494			21.8994	150.746
	21.8994	144.115		22.0112	140.136					21.8994	150.701			22.0112	151.547
	22.0112	144.253		22.1229	139.359					22.0112	150.736			22.1229	152.28
	22.1229	144.012		22.2346	138.673					22.1229	150.632			22.2346	152.947
	22.2346	143.437		22.3464	138.318					22.2346	150.31			22.3464	153.517
	22.3464	142.506		22.4581	137.715					22.3464	149.908			22.4581	153.808
	22.4581	141.207		22.5698	137.593					22.4581	149.287			22.5698	153.913
	22.5698	139.678		22.6816	137.191					22.5698	148.759			22.6816	153.732
	22.6816	137.897		22.7933	137.147					22.6816	148.035			22.7933	153.307
	22.7933	135.839		22.905	137.337					22.7933	147.218			22.905	152.661
	22.905	133.644		23.0168	137.265					22.905	146.425			23.0168	151.737
	23.0168	131.621		23.1285	137.565					23.0168	145.655			23.1285	150.594
	23.1285	129.632		23.2402	137.736					23.1285	144.988			23.2402	149.342
	23.2402	127.862		23.352	138.119					23.2402	144.322			23.352	147.981
	23.352	126.253		23.4637	138.582					23.352	143.713			23.4637	146.516
	23.4637	124.954		23.5754	138.862					23.4637	143.241			23.5754	145.071
	23.5754	124.011		23.6872	139.272					23.5754	142.874			23.6872	143.608
	23.6872	123.471		23.7989	139.759					23.6872	142.609			23.7989	142.317
	23.7989	122.966		23.9106	140.12					23.7989	142.437			23.9106	140.984
	23.9106	122.989		24.0223	140.365					23.9106	142.31			24.0223	139.89
	24.0223	123.092		24.1341	140.674					24.0223	142.287			24.1341	138.816
	24.1341	123.552		24.2458	140.698					24.1341	142.506			24.2458	138.095
	24.2458	123.954		24.3575	140.794					24.2458	142.552			24.3575	137.368
	24.3575	124.563		24.4693	140.601					24.3575	142.816			24.4693	136.833
	24.4693	125.276		24.581	140.467					24.4693	142.977			24.581	136.501
	24.581	125.942		24.6927	140.027					24.581	143.218			24.6927	136.36
	24.6927	126.632		24.8045	139.38					24.6927	143.517			24.8045	136.401
	24.8045	127.333		24.9162	138.804					24.8045	143.69			24.9162	136.215
	24.9162	128.069		25.0279	138.076					24.9162	143.609			25.0279	136.49
	25.0279	128.54		25.1397	137.175					25.0279	143.552			25.1397	136.608
	25.1397	129.161		25.2514	136.159					25.1397	143.368			25.2514	137
	25.2514	129.586		25.3631	135.156					25.2514	143.023			25.3631	137.284
	25.3631	129.931		25.4749	134.081					25.3631	142.644			25.4749	137.423
	25.4749	130.207		25.5866	133.012					25.4749	142.195			25.5866	137.871
	25.5866	130.517		25.6983	131.993					25.5866	141.586			25.6983	138.191
	25.6983	130.552		25.8101	130.952					25.6983	141.023			25.8101	138.518
	25.8101	130.77		25.9218	130.084					25.8101	140.333			25.9218	138.821
	25.9218	130.988		26.0335	129.132					25.9218	139.701			26.0335	139.062
	26.0335	131.149		26.1453	128.416					26.0335	139.012			26.1453	139.502
	26.1453	131.391		26.257	127.759					26.1453	138.31			26.257	139.626
	26.257	131.609		26.3687	127.269					26.257	137.701			26.3687	140.013
	26.3687	132.012		26.4804	126.831					26.3687	136.977			26.4804	140.11
				26.5922	126.53									26.5922	140.375
				26.7039	126.542									26.7039	140.529
				26.8156	126.443									26.8156	140.541
				26.9274	126.579									26.9274	140.788
				27.0391	126.689									27.0391	140.801
				27.1508	126.971									27.1508	140.963
				27.2626	127.407									27.2626	140.965
				27.3743	127.565									27.3743	141.007
				27.486	128.086									27.486	141.122
				27.5978	128.387									27.5978	141.139
				27.7095	128.906									27.7095	141.236
				27.8212	129.141									27.8212	141.265
				27.933	129.383									27.933	141.332
				28.0447	129.768									28.0447	141.461
				28.1564	129.934									28.1564	141.643
				28.2682	130.225									28.2682	141.689
				28.3799	130.268									28.3799	141.886
				28.4916	130.502									28.4916	142.019
				28.6034	130.656									28.6034	142.121
				28.7151	130.773									28.7151	142.439
				28.8268	130.862									28.8268	142.47
				28.9385	131.001									28.9385	142.767
				29.0503	131.213									29.0503	142.824
				29.162	131.339									29.162	142.974
				29.2737	131.432									29.2737	143.1
				29.3855	131.678									29.3855	143.095
				29.4972	131.834									29.4972	143.277
				29.6089	131.902									29.6089	143.185
				29.7207	132.083									29.7207	143.173
				29.8324	132.23
				29.9441	132.429
				30.0559	132.547
				30.1676	132.684
				30.2793	132.706
				30.3911	132.911
				30.5028	132.939
				30.6145	132.986
				30.7263	133.163

## Sheet: Figure3b
Membrane thickness (nm)	Tight	Loose	Free
	3.2736	3.9628	3.1013
	4.4797	2.7567	3.9628
	4.9966	4.9966	3.2736
	4.8242	3.7905	3.7905
	4.3074	2.929	3.446
	3.2736	4.1351	3.2736
	4.8242	4.4797	2.2437
	5.3412	3.4459	3.2736
	4.3074	3.4459	3.2736
	4.4797	2.7567	2.7567
	2.6792	2.4559	2.5709
	3.5723	3.6839	2.9025
	5.8049	3.7956	3.5723
	4.3538	4.1305	3.2373
	4.2421	3.2374	3.6872
	4.8002	3.6839	2.3443
	4.6886	3.9072	3.5723
	5.1352	2.7909	2.5675
	4.4653	2.1211	2.4559
	5.2468	2.3443	2.5676
	3.684	3.1257	2.7951
	5.9165	2.5676	2.4559
	4.4654	2.4559	2.5676
	3.4606	3.0141	2.456
	4.4654	2.9024	2.683
	4.5769	3.7956	3.2374
	4.0188	3.5723	3.688
	4.3537	3.7955	3.4658
	4.4654	4.3537	3.4665
	4.9119	2.7909	3.4659
	3.5723	2.7909	2.9025
	4.577	3.4606	3.0141
	4.6886	3.2373	3.4606
	4.9119	4.0188	3.3525
	4.2421	4.8003	3.5774
	4.1304	2.456	3.8057
	3.7955	3.4606	3.6839
	4.9119	3.7956	3.5723
	5.4701	2.456	2.9025
	5.0235	3.0141	2.9025
	5.3585	4.1304	3.5774
	4.174	3.1258	3.3547
	4.9253	3.6839	2.3443
	4.5079	3.349	2.3443
	5.5931	4.1305	3.349
	3.5896	3.349	2.2327
	5.7601	2.5675	2.6821
	4.8418	3.9072	2.9025
	4.9253	3.9071	2.7909
	5.1758	2.9025	2.7908
		3.4606	2.4559
		3.0141	3.7955
		4.2421	2.7909
		3.9072	3.3521
		2.1211	3.4645
		3.5723	3.2398
		2.9025	3.2374
		3.349	3.2433
		3.7956	3.5723
		3.7956	2.9025
		2.121	3.0141
		2.456	3.1257
		2.3443	3.0141
		3.0141	3.0141
		3.349	2.9098
		2.9025	3.246
		3.1258	2.4617
		4.577	3.2374
		4.7583	3.6731
		4.1739	2.8383
		2.9218	4.1739
		2.7548	2.9218
			2.936
			3.7905
			2.7567
			2.5844
			2.929
			2.929
			2.7567
			2.9339
			2.934
			2.929
			2.4559
			3.0165
			3.4606
			3.4667
			3.2374
			2.9056
			3.1308
			2.9025
			3.0142
			3.2374
			3.0141
			2.5676
			3.3561
			2.7909
			2.9025
			3.1294
			3.2373
			3.2374
			3.0141
			3.1258
			3.349
			3.6896
			2.7909
			2.347
			2.682
			3.0141
			3.1258
			3.1314
			3.5782
			3.0141
			2.6792
			3.1771
			2.6714
			4.0138
			3.8484
			3.4267
			4.5079
			4.0071
			3.5957
			3.9236

## Sheet: Figure3c
Membrane thickness (nm)	Free	Loose Int		Free	Tight Int
	3.1013	3.9628		2.936	3.2736
	3.9628	2.7567		3.7905	4.4797
	3.2736	4.9966		2.7567	4.9966
	3.7905	3.7905		2.5844	4.8242
	3.446	2.929		2.929	4.3074
	3.2736	4.1351		2.929	3.2736
	2.2437	4.4797		2.7567	4.8242
	3.2736	3.4459		2.9339	5.3412
	3.2736	3.4459		2.934	4.3074
	2.7567	2.7567		2.929	4.4797
	2.5709	2.4559		2.4559	2.6792
	2.9025	3.6839		3.0165	3.5723
	3.5723	3.7956		3.4606	5.8049
	3.2373	4.1305		3.4667	4.3538
	3.6872	3.2374		3.2374	4.2421
	2.3443	3.6839		2.9056	4.8002
	3.5723	3.9072		3.1308	4.6886
	2.5675	2.7909		2.9025	5.1352
	2.4559	2.1211		3.0142	4.4653
	2.5676	2.3443		3.2374	5.2468
	2.7951	3.1257		3.0141	3.684
	2.4559	2.5676		2.5676	5.9165
	2.5676	2.4559		3.3561	4.4654
	2.456	3.0141		2.7909	3.4606
	2.683	2.9024		2.9025	4.4654
	3.2374	3.7956		3.1294	4.5769
	3.688	3.5723		3.2373	4.0188
	3.4658	3.7955		3.2374	4.3537
	3.4665	4.3537		3.0141	4.4654
	3.4659	2.7909		3.1258	4.9119
	2.9025	2.7909		3.349	3.5723
	3.0141	3.4606		3.6896	4.577
	3.4606	3.2373		2.7909	4.6886
	3.3525	4.0188		2.347	4.9119
	3.5774	4.8003		2.682	4.2421
	3.8057	2.456		3.0141	4.1304
	3.6839	3.4606		3.1258	3.7955
	3.5723	3.7956		3.1314	4.9119
	2.9025	2.456		3.5782	5.4701
	2.9025	3.0141		3.0141	5.0235
	3.5774	4.1304		2.6792	5.3585
	3.3547	3.1258		3.1771	4.174
	2.3443	3.6839		2.6714	4.9253
	2.3443	3.349		4.0138	4.5079
	3.349	4.1305		3.8484	5.5931
	2.2327	3.349		3.4267	3.5896
	2.6821	2.5675		4.5079	5.7601
	2.9025	3.9072		4.0071	4.8418
	2.7909	3.9071		3.5957	4.9253
	2.7908	2.9025		3.9236	5.1758
	2.4559	3.4606
	3.7955	3.0141
	2.7909	4.2421
	3.3521	3.9072
	3.4645	2.1211
	3.2398	3.5723
	3.2374	2.9025
	3.2433	3.349
	3.5723	3.7956
	2.9025	3.7956
	3.0141	2.121
	3.1257	2.456
	3.0141	2.3443
	3.0141	3.0141
	2.9098	3.349
	3.246	2.9025
	2.4617	3.1258
	3.2374	4.577
	3.6731	4.7583
	2.8383	4.1739
	4.1739	2.9218
	2.9218	2.7548

## Sheet: Figure4a
bilayer distance (nm)	bilayer distance error (nm)	bilayer thickness (nm)	bilayer thickness error (nm)
with chol.
0.56	0.013	4.385	0.035
0.64	0.014	4.243	0.029
1.03	0.023	4.157	0.037
1.37	0.03	4.111	0.041
1.77	0.03	4.13	0.036
4.58	0.066	4.106	0.04
without chol.
0.55	0.01	4.205	0.039
0.67	0.015	4.09	0.029
1.05	0.026	3.997	0.034
1.42	0.025	3.978	0.037
1.83	0.031	3.978	0.036
4.72	0.064	3.949	0.036
DOPC
0.51	0.01	4.215	0.043
0.58	0.011	4.089	0.032
0.88	0.018	3.93	0.037
1.22	0.024	3.883	0.033
1.6	0.028	3.858	0.035
4.44	0.059	3.857	0.034

## Sheet: Figure4b
bilayer distance (nm)	bilayer distance error (nm)	bilayer area (nm^2)	bilayer area error (nm^2)
with chol.
0.56	0.013	53.137	0.437
0.64	0.014	55.987	0.438
1.03	0.023	57.773	0.626
1.37	0.03	58.591	0.716
1.77	0.03	58.244	0.619
4.58	0.066	58.689	0.699
without chol.
0.55	0.01	58.321	0.588
0.67	0.015	61.092	0.508
1.05	0.026	63.262	0.69
1.42	0.025	63.654	0.689
1.83	0.031	63.63	0.697
4.72	0.064	64.247	0.723
DOPC
0.51	0.01	58.318	0.643
0.58	0.011	61.24	0.524
0.88	0.018	64.905	0.704
1.22	0.024	66.086	0.684
1.6	0.028	66.693	0.748
4.44	0.059	66.703	0.726

[truncated: 10 more sheets: Figure4c, Figure4d, Figure4e, Figure4f, FigureS1, FigureS2b, FigureS2c, FigureS2d, FigureS2e, FigureS2f]
